# Supplementary material for: Relative Validity of the Food Recording Smartphone App Libro in Young People Vulnerable to Eating Disorder: A Preliminary Cross-Over Study
Source: Nutrients. 2025 May 27;17(11):1823. doi: 10.3390/nu17111823 (PMC12157823; doi:10.3390/nu17111823)
Supplement: Supplementary file 1 [file nutrients-17-01823-s001.zip]

Archive with 1 entries (1 files):
- nutrients-3642116-supplementary.pdf
